# Supplementary material for: Remodeling of Retinal Arterioles and Carotid Arteries in Heart Failure Development—A Preliminary Study
Source: J Clin Med. 2022 Jun 27;11(13):3721. doi: 10.3390/jcm11133721 (PMC9267807; doi:10.3390/jcm11133721)
Supplement: Supplementary file 1 [file jcm-11-03721-s001.zip]

Archive with 1 entries (1 files):
- jcm-1717654-supplementary.pdf
